# Supplementary material for: Genome-wide identification and characterization of OVATE family proteins in Betula luminifera reveals involvement of BlOFP3 and BlOFP5 genes in leaf development
Source: Front Plant Sci. 2022 Oct 13;13:950936. doi: 10.3389/fpls.2022.950936 (PMC9613114; doi:10.3389/fpls.2022.950936)
Supplement: Supplementary file 5 [file Table_1.xlsx]

## Sheet: Sheet1
Supplementary file 1: Gene sequences of BlOFP genes used in this study
Gene Name	Gene Sequence
BlOFP1	ATGGGTAATTTCCGGTTCAAGTTATCCGATATGATGCCCAATGCCTGGTTTTACAAGCTCAAGGATATGGGCATCAGAGG CCGTAGTAGTACCCCTCCCTCCAAGAAGAAAAAACAGCCAACATCAGCTTCATCGCAGCCGTCCAAACCAAAGCAACCCC ACCAATGTCATCCAAGAAAATCCTACTACTTCACAAGGGAGCTTATCCCAACTTCTTCCCCAAATCCCTCCGACAACCTT TTCCCTGAACCACCAAGAAAATCCTCCAAACAAAGACCCAAGAAAAGAACCGTAACCTCCTCTGTCTCTGCCGGTGGTTT TAGCTGCCGTGCCACGTTTGACTCTGTCTGTACCAAATCAGATTCCCCACCCGAGTCCTCATCTTCTTCTCCTAA…
BlOFP2	ATGGACAGAGTAAGGGAGCTTGTAAGTTTATCTAGCGGAGGGCTTGACAAAAAGCTCTTTCCATCACCTATTACACCGGC TTACGTGAGAGCTAGCAGGGCTGGCAAAAGGGTTGAAGCCTCAGGTAATGAAGAAGTGGAGGACGCTTGCAGGAGTTTTG AGAACTATTTGGTGGAGATGATGGTTGAAGAAGGGAAAGTGAAGGATTTGACGGACGTGGAGGAGCTTCTCTATTGCTGG AAGAATCTGAAGAGCCCCGTTTTCATCGATTTGGTTTGTAGATTCTATGGAGAACTATGCAAGGACTTGTTTTCCAGTAA CAACGATGAAGTTGATAGTCCATAG
BlOFP3	ATGCCTACTACCAGGAAAAAGATACTTCTCAACACAGTATCAGTCGACATAGGCTGCAGCTGCAGGAAACCAAAGCTCTT CTCCAACATATTCCATCCAAAACAAAGACACAGACGCTCCCTCTCTTCTTCAAGCTTATGGGAGAAAGAGAACACCTCCA CCACCACCACCGCCACCGCCACCACCAACACGTTCTCTCCATGCGTTGACTATTCGCGATATTCCGACACCGAGAACGAT ATGAAGGGCTCGAGGACAGCTGTGAGAGGGTTTGGGAGGATGGACGGAGAGAGTATTGCGGTGGAGAAAGATTCCGACGA CCCCTATTTAGATTTCCGGCAGTCAATGCTCCAGATGATATTGGAGAATGAGATATACTCCAAGGACGATCTCCG…
BlOFP4	ATGGTCAAGAACATCATGAAGCTGCCTTCTCTCTTTAAGAACAAGGAAACAAAGCAGCAGCAGCAGCCATGGCAATGGCC CTTATGTAATTACAACCCCAAGACTCTCTCTTTCCGTGCTGGGGACGACAACATGTTCAAGACAGTCAACTCTGTTTTCT TTGATGGGGTCGAAACGCCCGAGTCAGCATGGTTCACGAACTCGTCCGAGTCAGCAAGCTACTCAACTGAGTCGGACGAG TGCTGCTTCGAGGGCGAGTCGTTGGAGATGGTGGTACGTGGCGTGAGGTCTTCTGAGAGGCTGTTCTTCGAGCCCGGCGA CACGAGCTCCATTCTAGAGAAGGCGAAAGACGGCGACGGCGGCGACGGCGCCGGCGGGTTTCCTTTTAAAGAGAG…
BlOFP5	ATGTCTTCCAAGAAGAAAAACCTCTTCAGAACGATATTTAAATCCAATGCAGGCTGTGGGTGTAGCAGGGCAAAACCGTC AGATGTATTTCAGCCAACGGCAAAGCCAAAAATAATCGCCGATGAAAACCCAAATCCTTGCGTTTCCTCGTCGAGTTCCT GCGACAGGAATGGCGGCCTTTCGATTGACGAAGAGGAAGAGGATTTCACTTCCACCACAATCTCCGAATCCGAAACCGAT CCCAAGAGTTCGAAGATTCCGACGCCGTGCCCAAAAATCAGCGACAGCGTCGCCGTGGAGAAGGATTCAACCGACCCTTA TCAAGATTTCCGGCATTCAATGCTTCAGATGATTTTGGAGAAAGAGATATACTCGAAAGATGATCTCCGAGAGCT…
BlOFP6	ATGCCAAATAAAGAACTCAAATCTCAAGCCTCCAAAACTCATCTGAACCCACAAGAAAAACCAGATATGGGCAAGAAAAT GAAGCTCCCCTTTATTTTCAAAAACACAGAGCTGGCAAGATCCTCGTGGCCTTGGCCTTCTTGTAAACAACCCAGAACCC TCTCTTTCCGTACAACCAGCGACGACATTTACAAGACCATGAACTCAATCTACTTAGACCCCGGCACCGCCATTGACGTG GCAGAGACAACCACCGAGTCGTTTTTCACCAACTCGTCCGAGTCGGCCAGCTTCTCAACGGCCTCGGAAGACACGGGATC AGTGGATCCGGTAGAGACGTTGATTCGAGGGCTGCGGTCGGAGAGGCTGTTTTTCAAGGCGGGAGAGACAAGTTC…
BlOFP7	ATGGCTAAACGTTTCAAGCTCCGGATTTCCCGAGTCATCCCATCCTTCCAATCCTGCCGTTCCAAAGACCCCTCCACTCT GCCAGCAGATCCTGTCCCTTCATTCTTCCGACCATCCCCAGTCAACACCAAACTCATCAACCTCCATCTCCCAGCCACTA ACCCACTCCAACCCTCCAAACCCTATCATCACTCTTCCCTGAAGCGCCACGTTTCATCTGCTTTCATATCGGTTGGCTGT GGGTTCGGATCAAGAGCCACTCTCTCTGATGACGACCGCACCGAATTACCCGAGTTCCAATGGGGAAAAGAAGAGAAGTG GCACGTGGTCGCCAAGGTCTACGACGAGACCCCTCGCCGTAAAATCTACAACTCCTCGGTCTCCGGCGAGTCCGA…
BlOFP8	ATGGGTAATCACAGGTTCAAATTGTCTGATATGATGCCAAATGCCTGGTTTTATAAGCTCAAGGACATGGGCAGAAGAAC CAGGAAGCATAACTCCTCTCACCCCATCAAGAAAAAACAACTCTCAACAACAACATCACAGGAAACCCACCTCTCTCAGC CAAGATACACTTACTGCTTCACAGAATCCACCGCAGCTGGTAAATTCTGCAATTCATCCAAACACTCAAAATCCTCGGAA ACATATTTCCCTGATTCACCAAGGAGATCATCCAAGAGAAGAGCCAACAGAAAAACTGTTTACAAGCCTTCTCCTAGTCC TAGGCTTGTCACCTCCTCTGTTTCAGCCGGTTGTAGCTGTCACAGTCACGCCACGCTTGATTCGGTTCAGTCTCC…
BlOFP9	ATGCATTTGTATATCCTCATCCCTCAACATATACCGCCATCTCTCTCTCTTCAAAAGTCACCCTCAAAACTCTTCTCTCT CTTTCCATTTCTCATGGAAAACCGTTTCAAGCTGCGAATCTCTCGCATGTTCCGATCCTCATTCGGTTCGTGCCGGACCC GAAACATCTCCGACGTAGTTGAAAAGGCCGTCTTCGTCCCACAAAACCACCAAAACTTCCACATGATCGAGCCCATGTCC CCTAAGCCTCGACCTTTTCCCTCCATTTGCAGACCGAAACCGTCCCAAACCCCCGAAAACTGCGTAATTCCAGCTAAAAA TTTGTTCCCAAGAAGCAAAGTCTCAGAGCCATTTTCGCCTTTCGTTTCGGCCAACCCCGATGGACGAAACTGCCC…
BlOFP10	ATGAAAGCCTCCAGGCAACACAACAACAAGAAGCAGCAGCAGCAGAGAGGATGCAGGGCTTTGTGCTGCAGCAGTTGCAG GCTTAGTGTGTCTTCGTCAGAGGAAGCAGAGAGCTCAAATTCCGACAGGTTTGCATCAATTTCAAGCCTGGCGCACGCCA TGGTGCAGGAGAGATTGGACCAAATGATTAGAGAAAGGCAGGAGGGAAGACAAGTAGTGGAGAGAAGAAGGCAAAAAGGT GGTGGTGATCAAGGGACTAAGTTCGTTGTAATGGTGGCCATGGAAAAGTGTTCTTATGATCCAAGAGAGGATTTTAGAGA GTCCATGATTGAGATGATTATGGGAAACCGGATTCAAGAACCAAAAGATCTTCGTAGCCTCTTGAATTATTATAT…
BlOFP11	ATGCCAATAAGCACACCAGGAAGAAATCTCAACCTCTGTTTCACAAAGATCAAATGGCCCCAATCCCCTCCCATGAGTCC CACCCCACAAAACCCAGATCATCATCATCACAACCATACATTGCCCTCCGCTACATCATCATCCCTCATAAGAAACTTCA ACTCCCTCTATGACCACCACCACACCTTTGACTCCACCTCCAAATCCCTCAGCCACACCTCCTCCTCCATCTCCACCTCC TCCTCCTCCAATGAACCTGACCCCGCCGACGCCGACGCCACCCCCGCAGACTTTGCCTCCGCCTTCGCCTCCCAACGCTT CTTCTTCTCCACCCCTGGCCGCTCCAACTCCATCATCGAGTCCACCATCGGAGAATCAACCTTAGCAGTACCCAT…
BlOFP12	ATGTCAAACCTCTTTTGGAAGAACTTCAACCTCTGCTTCTCCAAACTCAAATGCCTACCCCTCATCAAATCCCCTCCTCC AGTACCCCAAAACCAAGATGATCACGACCATCCATCTCCATCACCTACCTTCGGATCCCCCACTACTACATCAATCATCA TCAAAAACTTCAACTCCCTCTACGACCTCACCTCAGACTCCATGGCCTCCAGGTCCCTCACTCACTCCAGTACCGCTGAT TTCTTCTCCTCCTCTGATATTGACTCCGACGACACAGACTCGCCGGCGCCAGACTTTGCAACCATATGCGCCTCCCGACG CCTATTCTTCTCCTCCCCTGGCCGCTCCAACTCCATTTTCGAGTCCCTAGACACCAGGCCTCAAGACCCTGATAA…
BlOFP13	ATGCCTAAGAAGCTTCAAAAATCTCTTCATGAGTACCTTACGGCCAAGAAAAATAAAACCACTCCACGGATCCAATTCCC CTATGATTCCTTCTCATCCTCCAAAAATTGGATCCTCTCTGGATGCAAGAACCCCAAGACTCTTTCCTTCGCCATGGACC GTAACCAAGACAAGGCCGGAAAAAACAACGGCGATGACAACAACGCCGGCAGTGCGGCAACGTTATCCGACATCAACAGC TTCCTCTTCGAGAATTTCAATTCACTCTATATAGATGACGATGAAGATCATAATTACAATGATAAGAAGGGCAAAGAAAG TTATGAAGGCGAAAGCCCTAGTTGTGGTGCAGTTTTGTGGGGATCACCTCGGTTCATGGACCCGCCACCGAATCT…
BlOFP14	ATGGCTAAACGTTTCAAGCTTAAACTTTCATTCCACTTCTGTCGTTTCAACAACCCTTCCACTTTCCCGGTAAATCCATT ACCGGCGATTTACCAGCTGTCTCCGGTCAACACTAGAGCATTGGACATCGCGAACCGAAACCTCCCAGCCCCACCATCGA CACCAGAACACCCTCCCTACAAACGACACATGTCTACAAAGACCGTATCCGTCGGCTGCCGAAGCCGATCAAGATCGTGC ACACAGTATTTGCACAACACCGTATCATCACCTGATTACACGTGGAAGAAAGAAGCACAAGGGCCAAATCGGAGTAGATT TTGCAACGAAAGCGAAACAAAGCAAAGCAAGGAGGTCCGTACAAGTATGTTTTGCAACGATGGCGAGGAAGACGA…
BlOFP15	ATGGTGAAGAGGATGAAGCTGCCTTCAATCTTCAGAAGCAGAAAAGCTAAAGCTCCATGGAAATGGTACTTACCTTTCGA GCACCTCAAATCCATATCATTCCGATACAAACACAACAACATGTTTAACAGCCCCAGCTCTGCTCTATCTTTATCAGCAA TGGTGGATGAAAATGGTACTGGGGAGTTGTTAGAGATGGCAGTCAATAAGGCAGTGACATCAAAGAGGTTGTTTTTCGAG CCAGCAGGGGAGTCGAGCTCATTACTAGGATCATCAGCAAGTGGGTTCAAATTCCAGGATTGTGTGGTGCAGGCTGTGGA ATCTGAGGACCCATATATTGATTTCAGGAAATCTATGGAGGAAATGATTGAGGCTTATAATGGATTCAGCAGGGC…
BlOFP16	ATGGATCCCGGGGAGGAGCTCAACAAGAAGCAAAAGAAGAGAAATCCACAAAAGTGGAATAACAGAATCAGCTTTTCAGC TAGCTTGCCTGATGACGTTTGCGGTGTTTTTGCAGGCAGTATCTGCGCAGTTAAGTACTCTACAGATCCATTTTCGGATA TGAGGGAATCAATTTTAGAGATGATTCAGGATGTGGGTGTTTGTGATTGGAATGAAATAGAGGAGTTAGTTTACTGTTAC ATTGCTCTAAACTCACCAGAGTTTCATGGGATTATTAAAGATGCATTTCTCAGTCTATGTTCTTTTGAAAAAATGTGCTA A
BlOFP17	ATGAAGTTGGGAAGAAAGAAACCGCCTCCTTCGCCTTCTTCCTCGTCTCGGCCTTCGCTCATCTCTCATGTCTTCCCCAC TTCATGGCTTTCCAAGTTCAAGCACATGAACATCAACTCTAAACCAGACCCCGGAAAGGTAAAGCGAAAGGGTAAGCAGA ATTCTCCCCCTATGGGGGGTTCACTGCAGTGTGCTGGTGGGAATGGTGGTCGATTTTCTGGTGGGGATGATGATGGCGCT TTTTGGAGACTATCGTTTGGAGAAGAAAGTGCTAATGGGGAGAAGATTGATAGAGGGGTCTTGAAATCAGTGTGGTATGA ATCAGATAATGAGCTCGATGTTCCGTCTTCAAGGGGTTGTAGATCAAGTTGTCCTAAAGTGGGTTTAAAGAAAGT…
BlOFP18	ATGGAGTCCAAAAGTCTTCAATACTACCCTTCAACTTCAAAGCTCAAAAAACAAGCAAAAACCAGCTTTGAAGCGTCTTC GATATTACCTGCTTGCTTGCTCACCAAAACCTCATCATTCATTGTTGATCAGAACCCACCCAACGGCCACGATGATATCA GGAGCCAAGAAGAATCGCCGAGGGAGTTTCTCATAGAATCACCGAGATACACGGAGATTGAGTCACCAAAAAACCTCCAT GGGACCTCAAGGTTCTTCGTTCAAACAGGCGCGTCGAGATCACTTGCCGATGAAGCTCGAATAAGCGCGTACGAGCCCAA AAACATCGACCGAGAGAAACATGGAAGAGAAGCACTAGAGGATGTTCAACTCCGTGGGACCCACAGCCAGTTGAC…
BlOFP19	ATGAAAGCCTCCAGGCAACACAACAACAAGAAGCAGCAGCAGCAGAGAGGATGCAGGGCTTTGTGCTGCAGCAGTTGCAG GCTTAGTGTGTCTTCGTCAGAGGAAGCAGAGAGCTCAAATTCCGACAGGTTTGCATCAATTTCAAGCCTGGCGCACGCCA TGGTGCAGGAGAGATTGGACCAAATGATTAGAGAAAGGCAGGAGGGAAGACAAGTAGTGGAAAGAAGAAGGCAAAAAGGT GGTGAAGGGACTAAGTTCGTTGTAATGGTGGCCATGGAAAAAAGTTCTTATGATCCAAGAGAGGATTTTAGAGAGTCCAT GATTGAGATGATTATGGCAAACCGGATTCAAGAACCTAAAGATCTTCGTAGCCTCTTGAATTATTATATTTCAAT…
BlOFP20	ATGAAGTTGGGAAGAAAGAAACCTCCTCCTTCGTCTCGGCCTTCACTCATCTCTCATGTCTTCCCCACTTCATGGCTTTC CAAGTTCAAGCAGATGAACATCAACTCTAAACCAAACCCCGGAAAGGTAAAGCGAAAGGGTAAGCAGAATTCTCCCTCTA TGGCAGGTTCACTGCAGTGTGCTGATGGGAATGGTGGTCGCTTTTATGGAGTGGATGATAACGGTGCTTTTTGGAGACTT TCGTTTGGAGAAGAGAGTGCTAATGGGGAGAAGATTGATGGAGGGGTCTTGAAATCAGTGTGGTATGAATCAGATAATGA GCTCGATGTTCCGTCTTCAAGGGGTTGTAGATCAAGTTGTCCTAAAGTGGGTTTAAAGAAAGTGAGAGAACTGCC…
BlKNOX1	ATGGAAGAGTTTTACAGGGTTAATCCTGTAATATCTTGTTCAGATGAGATCGTTGGAGTTGACAACATTTGTACGACTTC AGCTGCTGGATTTCATCATGGCCCTGCTATGGATAACATGCTCCAATTCCAAGCTGCTGAGATCACGGATCTGATCAAGA CCCAGATTGCGAATCACCCTCTTTATCCAAATTTGGTTTCTGCTCACATTGAATGCCAAAAGGTGACCGTTGGAGCTCCC CCAGAAATGGCTTCTCTTCTTGAAGAAATCGGCCGAGAAAACCATGTATTAAGCAGTACTTGCATTAAGATGGGAGCTAA TCCGGAGCTTGATGAATTCATGGAATCATACTGTGAGGCTCTACATCGATTCAAGGAGGAGCTATCCAAGCCGTT…
BlKNOX2	ATGATGGATGAAATATACGGTCTGAACTCAGCGGCGGAGTATTCGGACAACTACAAGGCGCTGATGTCCCCGGACAATCT GATCCTACCCACAACCACAGCGGATTACTACCAGGGTTTGCTCTCGCCGCCAGGAGCCTTCCGCGATCATCATCGGATTC CGATATTCGGATCCGACGAGCTGCTCTCGGCGGCCTCGGCTATCTCGGAAGCTGCCTCCTTCACGCCCGAAATTCAACGC GAGGAGGACATGTCGAGCGTGATCAAAGCCAGAATCGCCTCCCATCCTTGCTATCCTCGCCTCCTTCAAGCTTACATCGA TTGCCAAAAGGTTGGGGCGCCACCGGAGATAGCAAGTTTGCTTGATGAAATCCGGCGAGAAAACGACACTTGTAA…
BlKNOX3	ATGGAGGAATACAATAACCAACTTAACGAGAATTCGGCTCCGAGGGGGAATTTCCTGTACGCGTCACCGGTTCTTGGAGT GAATTCTTCCGGTTATGGGAGGACGACGAGCGGTGGGTCGAACGTGGGAAATCAGCAGACCCAGATGGCCATCAACTCCT TTCCGCTTCAATCCGGCGGCGAGTGTTTTCAATCAGAAGGTCACCCAATCGTGAAGACCGAAGCCAGCACTTCGCAACAT GTTCAGAAATTTCATTACCCTTTGATGAGAGTTCATGAGCAACAACATCATCAACAACAACAACAGCAAGGGAATGAGAG CTCCGGCGGTGAAGTTGAAGATATCAAAGCCAAGATCATGGCTCATCCTCAGTATTCCAATCTCTTGGAAGCTTA…
BlKNOX4	ATGGAAGGAGGAGTTGCTGGTAGTAGTTCTTGTATGATGATGAGCTTTGGGGATAATAATGATATGACGATGATGCCCTT TATGGAAGCAATTTCTTATAGCCAAGATATGGAGACCAACAACAACAACAACAACAACAACAACAATAGTTGTATTATGA GGGCTAAGATTATGGCTCATCCTCTCTTCCCTCGCCTCTTGTCTGCTTATGTCAATTGTCAAAAGGTTGGGGCACCGGCT GAAGTGGTGACTAGGTTAGAGGAGGCTGCAATGGAAGGTGGTAGGTCGGGAACAGGTACTATAGGTGAAGACCCTGGACT GGATCAGTTTATGGAGGCTTATTGTGAGATGTTAACAAAGTACGAGGAAGAACTCTCTAAGCCCTTCAAAGAGGC…
BlKNOX5	ATGGCGTACCATAACCATCTTCATCAAGAACTTCCTCTCCAACACTTCACGGACCAATCCCAACAGCAGCAACAACAACA AGAACATCACCAACATAGCCTGCGCACCATCTTACCCGACCAACAACAACGCCTCCAGGCCGCACCCAATTGGCTCAACA ACGCGCTGCTGCGGACCCAACCGCAGTACGACGACAACACCAACAACAATAACAACAACAGCAACAACAACAACAACAGT AACAACAATAGTAGCAATTTCTTGAACCTTCACACGGCCTCCGACTCCACCGCTGTGTCTCAATCCTCCAACCAATGGCT CTCCCGCCCAATCCTCCACCGTAACCACAGTGACGTCATCGACGACGTATCCGCCGCAGCCGCCGGGGACTCCAT…
BlKNOX6	ATGGAGGTTATGAGTAAGTGTAGGGAGAAAGAAGAAGAAGAGGAGGAGAAAGAAGAAGTAGGCGAGGATGAGATCCTCAA GAGAAGAATCTCCACCCATCCTTCATACGGCTTGTTGCTTGAGGCCCACTTGGGCTGTTTGAAGGTTGGTGACAATGGGG AATTGGAGAGTTATCACACTAGAGATCAAAAGCAAGAAGAAAACAGCCCCAGCTTAGGCATGGCTAGTCGATCTGAGCTA GATCACTTCATGGAATCATATTGCTTAGCATTACGCAAGCTGAAAGAAGCAATGGAGGAACCTCAACAAAAATCCATGGC TTTCATCAATAACATGCATTCACAACTTAAGGAGCTCACAAGCACTCATCCGGTACCTGCTGACCACCCTGCCGC…
BlKNOX9	ATGGATGAACTGTATGGCATCCATTCGAATGCCACCGACTTCTCGGTGCACCACCCTGCAGTGGATAACTATTTGGTCAA CAATATTTACCAGTCCTTCGTCCCGTCTTCGGTTGCCGGTTTTGGCGACCGGATACCGCTGTTTAGACCCGACCGCTTGT TGTCCGGTTCTGTGTCGTCGGTGGTATCCGATGCCGCTTCCATGGTGGCGGAGATTCAAAGAGAAGAGGATGTTTCCGGT GCAACCAGAGCCAAAATCGCTTCCCATCCTCTCTACCCTAAGCTTCTCCAAGCTTACATCGATTGCCAAAAGGTCGGAGC ACCACCGGAGATAGCGGACGTGTTGGACGAAATTCGAAGAGAAAGCGATATTTGTAAGCGGACATCCGCTGCTTC…
BlSTM	ATGGAGAGTGGCTCTAATGGCACTTCTTGTATGATGGCTTTTGGAGAAAACAGTTATGGCTTATGTCCAATGATGATGAT GATGCCTCTAATGACTTCTCATCATGGTCATCATCATCATCATCATCATCCTAATGCAGACACCAACAACAATAGTCTAT TCCTCCCTTTACCTCCCACCAACAATCAACATCGCGAAACTAACACCTCCTCTTTCATTAATCTTCATGACCACAACAAT AATACCAACACCGCCGGCTGTTATATCATGGACAACAACAACAACAACAACAACGACGGCAGCACTTCTTCTCTGAAGGC TAAGATCATGGGTCATCCTCACTATCACCGACTCTTGGCCGCCTATGTCAATTGTCAAAAGGTTGGGGCACCGCC…
BlBLH1	ATGGAGATGGGCAGTTTTAGGCCAGAGTTACATGTAGCACAACAAAGCCGCCGTGACAAGTTGAGAGGTCCGCAAACTTC AGGCGCCCCACCTCACCATTTACAAGATTTCCCCGACCATTTCGAACACCCACGGCTAAACCCAGATCTCGTTCAAGTTC GGAACGTTAATAACGCCAATTTGCTTTACGATCCCGCCACATATTCCGAGATGGTCCGTCAACAAATAGATAATCCTTCA CCGTTTCCCAATTGGTCTCTACCAGTCTCATCATCCCCCCTTGAGCCACAGAATTGTGGTAATTGGAAAGGCTCACAGTC ACAGTCACAGTCACAGCAAAGCTTTGATTGGGGGGTGAATTATGCAAGCGGTGAAAGTAGTATTTTCGGGGAAGT…
BlBLH2	ATGGCGACGTACTTTCATGGAAATTCCGAAATCCAAGGACCCGATGGTTTACAAACGCTCGTGCTCATGAACCCAGGTGG CTACGTCCAATACTCCGACACGCCACCACCGACACATTCAGCGGCCAACAACTTCGTCTTTCTCAACTCCGTTGCCGCGG CCGCAGCAGCAAACTCACTGAATCTCCCGCACGCGCCGTCGCCCCACACCCAACAATTCGTGGGGATCCCACTTCCCGCC ACGCCCCATCATCAGGACCCCAATTCTCACTCCATGCACGCCCACCACGACATGTCCGCCATGCATGGCTTCATCCCACG CGTTCAATACAATCTCTGGAACTCAATTGACCCCAACGCGGCGGCGCGTGATACCCCACGCGCCCAGCAGGGACT…
BlBLH3	ATGGCGGAGGGTTTCGAGCCCTACCATGTTCCACAACAAAGCAGAAGAGATAAGCTGAGAGTGGTGTCCGGCGTTGTGGA AACCACCGCAGGTAACCTCCAAGGCTGCGCCGGTTTGCTGCCTCTGTACGATCCCACCTCGCTACTCTCGTCGGCCGATT TGCTGACGGGGCACCAGAGTGGGTGTGCTGTGAAAGAAGAAAGCATTAATCTGATGGGGTTCGTTGGAGGTATGATGAAC GGTGGTGGCTCGTCTTCTTCTTCGGCTTCTCAGAACCCTTACTTGGATCAGCACCAACACTCTTTGCCTATAAATCCGAG CTCTATCCAAGACATTAACTATAACCCTTTTCTTTTTGCCCCTCGAAGCCTTCACAGCCTTCGAGATTTCGATCA…
BlBLH4	ATGGCTATCTATTTCTCAAGTCTAACCAATCAAAGAGATGTCTTGCTGACTCCATATCCAGGGGACCAGAAATTTACTTC TTATTCTGAACAACCTCTCCATCCTGGCAACGTAATGATGTATCTAAACCAAGCTTCTTCAGGGTCCTACTCAGAAATCT TGTCTGGGAGTTCTCTATCTCCTCAGAATTGTTATGGATCTGCTGGAGGCAGAAATGAGATGATGTTCATCCCACCTACA AGTGACAGGGTAAGTATGCAATCCATTGGTGGACAGTTTAATGCTGTAACAGGTGAACCCCTTGGAAACTCTGTTACCGG GAATCGGACACAGCTGGGAGTTCCAGATGGTGAACAGAATATTCAGTGTCAGGGATTATCTCTTAGTCTTGGCAC…
BlBLH5	ATGGCAACTTTTTTCAGTAATTCAAATAATCAAAGAGATGCTGCGCCAATGCTGTATTTAAGGGAACATTTGCCTGGTTC GTATGCAGAAGCACCAGTTCTTCATGGTAATATGATGATGTATATGAACTCTGGGTCATACTCGGATGCTTTGGGAGGGA ATTCTCAGCAGCAAAACAACTGCATGGAAATCCAATCGTTGGGTGCTTCAAATTCTCCCCCACAGCAGCATGAAATCTTG TCAAATCTTGGCGGGTCACGCATTGTGGAGCATGATTTTGGTGCATGGAGGGAGGGTAGAAATGAGATGCTGGTTACAAA CCCAATGGGTGGCTCTGCCAGCTTTCTTCAGAGTGGACAAAATTTGCAGGGGCAGGGATTATCCCTCAGCCTCAG…
BlBLH6	ATGAATCCCAACTACGTGCCGTACACTGACAACAACCAACACTTCGCCGTACCCCACGCGCCGCCACCCAACCAACACTT CGTTGGAATCCCACTGATGCCCGCGAACAATTCGGATGATCCCAACCGTGCATCATTGCTTGCCACGCAAGAATTTTCAG CCCTCCATGGCATGGCCGCCGCCTCTCGTGTTCACTACAACTTATGGGGTCCCGCGGATCATACAGCGAGCAGCTCCGGT GGAGGCGCAGAGATGGGTTTTCGGGGGCCAACTCATCAGCAGGGTTTGTCGCTCAGCCTGTCGTCTCAACAGACAGCGTA TAGGTCAGTCTCCGGCGAGCATGATGTTGTAGGGAATTCTCCGTCGTCGGTGTCGGCGGTGTCTAACGGAATTTC…
BlBLH7	ATGGCTCAAGAACAGTGTGAAGATAAATCCGGGTTTTGTTACTCAGATGTCTCATCAAGTAACCCGAGTACAATTCATCT GGTGAACCAGATCCAAGGCTTTGAGTCCAACAACCAAGAGATCTTCAACTTGACAACAGGGATGGAGATGATAGGATTTT CAAAAAATATTCCACAGCAACAACAACAGAGTGATGATCACAGCAACTCAGTCATGTGGAGAAATCTTCAACTCGGTTCA TCTTCTTCAAAGATCATCAACGACTCCTCAACTACTGATTTCTATCAGCACATGTTCAATAAGCCTGATTTCACAACTGG GATTTCTGAAGGTGATTGGCATGATCAGAATAAATTGCTTGTTGAGGGGAATTCTTCTTTGAGATGTGTTTTCCC…
BlBLH8	ATGGTTTCACAAGACTCATCTGCACACCCATTCACCATCTCAAACTCCATTACTGATCAAAACCGTTTTGAAAACCAACA TTTTGATGCTTATGAGTCTGCATTGAGAGGCAGTGACACATTCCCTCAGTCTCTTGGTGTGTATCCCAGCGTTCAATCTC TCGGGGAAAGAATGTCTAGATCGATAGACCTTGTTCGAGCTTCTGCAGTTTCAGAGGAACCCGAGATCAGCCACACTAGA CATTTCATGGATCTGCTTGGAGCAGCAAACGAGAACAATCACCATGCCCAGCGACTCTCACTTTCTCTGGGGTCTCAAAT GCTTGTTCCTTCTGTGCAATACAGGCAGAGGTCTTTAAATTCGGATCTTTTGAGCCCCAGTTACTTGATGTCTGG…
BlBLH9	ATGGGACTAGCAACACCACCAATTTTCTCGCACTCAAAGACCCACCACTCAATTTCAATCCCAGAAAAGTCCAATTCTTC TAATTCTATGTCCCAAGATTACCACCACGGCATCTTCAGCTTCTCCAATGGGTTTGAAAGACCGGCCGTGTCACACCAAG AGCAACAACAACAACAACACCATCATCAGGCGCAGCAACACCACATAGCCCAGCAGATCCGCCGGGACAAGCTGAGAGTG CAAGGCTTCGAAGCGCCACCGCCACAACTGGTGGGGATAGATGAAGAAGAATCCGGTGGCCTCCCGGTGTACGAGACTGC CGGGATGTTATCAGAGATGTTCAATTTCCCGCACGGGGGTGCCACCGCTGCAGACTTGTTAGAGCAACCGATGGC…
