# Supplementary material for: Genome-wide identification and characterization of OVATE family proteins in Betula luminifera reveals involvement of BlOFP3 and BlOFP5 genes in leaf development
Source: Front Plant Sci. 2022 Oct 13;13:950936. doi: 10.3389/fpls.2022.950936 (PMC9613114; doi:10.3389/fpls.2022.950936)
Supplement: Supplementary file 6 [file Table_2.xlsx]

## Sheet: Sheet1
Supplementary Table 2: Details of primers used in this study
qPCR primer details of BlOFP genes				Details of primer sequences used in Y2H experiments for respective TALE proteins					Details of primers used to develop Arabidopsis transgenic plants
S. No	Gene name	Sequence of forward and reverse primers (5'-3')		S.No	Gene name	Sequence of forward and reverse primers (5'-3')			S.No	Gene name	Sequence of forward and reverse primers (5'-3')
1	BlOFP1-QF	CCAATATGATGCCCAACGCCTG		1	BlKNOX1F	ATGGAAGAGTTTTACAGGGTTAA			1	BlOFP3-F	CGGGGTACCATGCCTACTACCAGAAAAAAGAT
2	BlOFP1-QR	GTTGCTTTGGTTTGGACGGCTG		2	BlKNOX1R	GATATCATCACTTCCTGCTCCAC			2	BlOFP3-R	GCTCTAGACTAAAAGTCACGTGACTTGAACC
3	BlOFP2-QF	GCATTACTACCAGGTTACCGTTCG		3	BlKNOX2F	ATGATGGATGAAATATACGGTCT			3	BlOFP5-F	CGGGGTACCATGTCTTCCAAGAAGAAAAACCT
4	BlOFP2-QR	TCTTCATTACCTGAGGCTTCAAC		4	BlKNOX2R	GTCATCTGCAAAGTATTGTCCAG			4	BlOFP5-R	GCTCTAGACTAGGATTCACACGATTTTCGTT
5	BlOFP3-QF	TCTCTCTTTCTCCCTCTCTCACG		5	BlKNOX3F	ATGGAGGAATACAATAACCAACT
6	BlOFP3-QR	GTGGTGGAGGTGTTCTCTTTCTC		6	BlKNOX3R	CGGTCCCAAACGGTAATGACCAT			Details of primers used to qRT-PCR Arabidopsis transgenic plants
7	BlOFP4-QF	GAGTCGTTGGAGATGGTGGTAC		7	BlKNOX4F	ATGGAAGGAGGAGTTGCTGGTAG			S.No	Gene name	Sequence of forward and reverse primers (5'-3')
8	BlOFP4-QR	CTCCTCCATCGACCTCCTGAAATC		8	BlKNOX4R	AAGGAGCATAGGGGTGCAATCCA			1	AS1-QF	CGGTCTAACGTTGTCCCTGC
9	BlOFP5-QF	CGATTGACGAAGAGGAAGAGGAT		9	BlKNOX5F	ATGGCGTACCATAACCATCTTCA			2	AS1-QR	AGCCATCACAACCGTTGCA
10	BlOFP5-QR	GATCATCTGAAGCATTGAGTG		10	BlKNOX5R	CATGAAACGATCACGGCTATTTT			3	PIN1-QF	CCTCAGGGGAATAGTAACGACA
11	BlOFP6-QF	CGTACAACCAGCGACGACAT		11	BlKNOX6F	ATGGAGGTTATGAGTAAGTGTAG			4	PIN1-QR	TCATCGTCTTTGTTACCGAAACT
12	BlOFP6-QR	CTCTCCTTGAACGGAAACGAC		12	BlKNOX6R	TTCAGCAGAATTGGCGGCAGGGT			5	CLV1-QF	GTTGATGGTGCTGCTTCTGA
13	BlOFP7-QF	ATCCTTCCAATCCTGCCGTTC		13	BlKNOX9F	ATGGATGAACTGTATGGCATCCA			6	CLV1-QR	TCTTCTCGTCCACTTTCAAGG
14	BlOFP7-QR	ATTCGGTGCGGTCGTCATCAG		14	BlKNOX9R	GTCATTCCTGAAAAGCGGTCCAT			7	GA20ox1-QF	GCCTTCAAGTCTTTGTGGAA
15	BlOFP8-QF	GATTTGGAAGTCTGCTTGCTTG		15	BlBLH1F	ATGGAGATGGGCAGTTTTAGGCC			8	GA20ox1-QR	ATGCAAGTGATTTCCTCTCG
16	BlOFP8-QR	GATCCTTACAATCGGAGGTCAGC		16	BlBLH1R	GCCAACAAAATCATGAATCATCC			9	AtOFP6-QF	GCAAGAAGAAGATCCTGAAGAC
17	BlOFP9-QF	TCATTGTGGAGGTTTTCGCAGAG		17	BlBLH2F	ATGGCGACGTACTTTCATGGAAA			10	AtOFP6-QR	GAGTGGCAGTGACGGTAAGTAG
18	BlOFP9-QR	TGGCGGATAATCCATTAACAGAG		18	BlBLH2R	GGCGACAAAGTCAGGCAACAATT			11	KNAT2-QF	TCATCTGACGAGGAACTGAG
19	BlOFP10-QF	CGTGGCCTACTTGCCAATTGAGC		19	BlBLH3F	ATGGCGGAGGGTTTCGAGCCCTA			12	KNAT2-QR	CGTCCATCATATCAATCGGC
20	BlOFP10-QR	CACAAAGCCCTGCATCCTCTCTG		20	BlBLH3R	GCCCACAAAGTCATGCAAAAGCT			13	KNAT6-QF	CTTACTTCAAGCTTACATCGATTGC
21	BlOFP11-QF	TTCTCTTCCAGTGTGTGTATCAG		21	BlBLH4F	ATGGCTATCTATTTCTCAAGTCT			14	KNAT6-QR	CGCAGTACGTTTCCATAAATTCATC
22	BlOFP11-QR	GAGGGCAATGTATGGTTGTGATG		22	BlBLH4R	GACAACAAAATCATGTAACATTT			15	CUC2_QF	AATCTCAAGAAACTATCAAGAACAA
23	BlOFP12-QF	ACGGCAGTTGCAGGTCTAACATG		23	BlBLH5F	ATGGCAACTTTTTTCAGTAATTC			16	CUC2_QR	CAACTGCTGTCGGTGTAG
24	BlOFP12-QR	AGACATTAAAATCCCACGCCCTC		24	BlBLH5R	CACCACAAAATCATGCAGTAGGT			17	ACTIN2-QF	GTCGTACAACCGGTATTGTGC
25	BlOFP13-QF	AAGATCACGGAATGAGAGAGGAG		25	BlBLH6F	ATGAATCCCAACTACGTGCCGTA			18	ACTIN2-QR	CACAAACGAGGGCTGGAACAAG
26	BlOFP13-QR	GTGAGGGCTACCGAGATTAATAC		26	BlBLH6R	GCCACGAAATCTGGCAACAATTG
27	BlOFP14-QF	TCAGGAGGTCAATGCTGGAGATG		27	BlBLH7F	ATGGCTCAAGAACAGTGTGAAGA
28	BlOFP14-QR	CGGTGGTCTTGATCAGGTGAATC		28	BlBLH7R	TCCAGCCAAGTCGTGGAGCAGCT			Details of PCR Primers used in BiFC
29	BlOFP15-QF	GGCCTTTATTGATGCGTTTGCAG		29	BlBLH8F	ATGGTTTCACAAGACTCATCTGC			S.No	Gene name	Sequence of forward and reverse primers (5'-3')
30	BlOFP15-QR	TCCCTTCAACCTTGGCTTTCAAC		30	BlBLH8R	ATCCTCTGCATGATCTGTGACAT			1	BlOFP3-inF	AGATCTCGAGCTCAAGCTTCGATGCCTACTACCAGGAAAAAG
31	BlOFP16-QF	CAAGCATAGAAACCCATGCCGTC		31	BlBLH9F	ATGGGACTAGCAACACCACCAAT			2	BlOFP3-inR	GGTACCGTCGACTGCAGAATTCTAGAAGTCACGTGACTTGAAC
32	BlOFP16-QR	ACCACAAACGTCATCAGGCAAGC		32	BlBLH9R	ACATCCCCCGAAGTCTCTAACTG			3	BlOFP5-inF	AGATCTCGAGCTCAAGCTTCGATGTCTTCCAAGAAGAAAAAC
33	BlOFP17-QF	CGCAGCAGGACTTCAGAGATTCA		33	BlOFP3F	ATGCCTACTACCAGAAAAAAGAT			4	BlOFP5-inR	GGTACCGTCGACTGCAGAATTCTAGGATTCACACGATTTTCG
34	BlOFP17-QR	TGGTTCAAGTCAAACCACACCTG		34	BlOFP3R	AAAGTCACGTGACTTGAACCCAA			5	BlKNOX5-inF	AGATCTCGAGCTCAAGCTTCGATGGCGTACCATAACCATCTTC
35	BlOFP18-QF	ACTTTTCAGTAGCAACCATGGAG		35	BlOFP5F	ATGTCTTCCAAGAAGAAAAACCT			6	BlKNOX5-inR	GGTACCGTCGACTGCAGAATTTTACATGAAACGATCACGGCT
36	BlOFP18-QR	TGACTCAATCTCCGTGTATCTCG		36	BlOFP5R	GGATTCACACGATTTTCGTTCAA			7	BlKNOX9-inF	AGATCTCGAGCTCAAGCTTCGATGGATGAACTGTATGGCATC
37	BlOFP19-QF	TGATGTCCAAGAATGAAAGCCTC		37	BlSTMF	ATGGAGAGTGGCTCTAATGGCAC			8	BlKNOX9-inR	GGTACCGTCGACTGCAGAATTTCAGTCATTCCTGAAAAGCG
38	BlOFP19-QR	GGCTTGAAATTGATGCAAACCTG		38	BlSTMR	GAGCAGTGTGGGCGAAATATCCA			9	BlBLH6-inF	AGATCTCGAGCTCAAGCTTCGATGAATCCCAACTACGTGCCG
39	BlOFP20-QF	CCCACAAGTCAGGCTTAAATAGC							10	BlBLH6-inR	GGTACCGTCGACTGCAGAATTTCAGGCCACGAAATCTGGCAAC
40	BlOFP20-QR	ATGCTTGATGGACGGTTGTGATC							11	BlBLH7-inF	AGATCTCGAGCTCAAGCTTCGATGGCTCAAGAACAGTGTGAAG
41	BlEF1a-QF	CATCTCAAGCTGATGTAGGCGTG							12	BlBLH7-inR	GGTACCGTCGACTGCAGAATTCTATCCAGCCAAGTCGTGGAGC
42	BlEF1a-QR	ATGTTCACGGGTCTGTCCACCT
